# Supplementary material for: Gynaecologists’ and general surgeons’ preference for the features of integrated theatres: a discrete choice experiment
Source: BMC Womens Health. 2018 Jun 25;18:112. doi: 10.1186/s12905-018-0576-2 (PMC6019828; doi:10.1186/s12905-018-0576-2)
Supplement: Supplementary file 2 — Full data set as a excel spreadsheet. (XLS 69 kb) [file 12905_2018_576_MOESM2_ESM.xls]

## Sheet: Sheet1
StartDate	EndDate	Gynaecologist or General	First Name	LastName	Custom Data	Are you male or female?		What grade are you?							Which region do you work in?	How many years have you been operating laparoscopically?					How often do you operate laparoscopically?					How often do you perform major laparoscopic surgery such as TLH, Laparoscopic myomectomy etc?					How many hours on average do you spend performing laparoscopic surgery each week?					Have you ever operated in an integrated theatre (with for example ceiling mounted screens and stacks, surgeon controlled gas, lights, etc)			If you have used an integrated theatre was this in:			In order to help improve the quality of the theatre environment for laparoscopic surgeons it is important to understand which features of laparoscopic theatres are valued and which are not valued. In the next set of questions you will be asked to choose between two different theatre configurations. Although the options may seem contrived please try to choose between the options in an honest way a…		Please choose option A or B Option A. The stacks and screens are floor mounted and are not adjustable for height, angle or position. The C02 is in canisters and the sterile personnel (surgeon or scrub nurse) can control the laparoscope light, CO2 gas on/off and the overhead room lights. The floor is wire free and there is external transmission of video set up. Option B. The stacks and screens are…		Please choose option A or B Option A. The stacks and screens are floor mounted and are fully adjustable for height, angle and position. The CO2 is piped (continuous). The laparoscopy light, CO2 gas on/ off and room lights are controlled by the non scrubbed nursing staff. The floor is wire free and there is external transmission of video set up. Option B. The stacks and screens are ceiling mounted…		Please choose option A or B. Option A. The stacks and screens are floor mounted. The screens are fully adjustable for height, angle and position. The CO2 is piped (continuous). The sterile personnel (surgeon or scrub nurse) can control the laparoscope light, CO2 gas on/off and the overhead room lights. There are wires on the floor and there is no external transmission of the images. Option B The …
						Male	Female	Consultant	Associate specialist	Specialist trainee (SHO) year 1-2	Specialist trainee (Junior registrar) year 3-5	Specialist trainee (Senior registrar) year 6+	other	Other (please specify)	Open-Ended Response	0-5	2017-05-10	2017-10-15	15-20	20	every week	every 2 weeks	every month	every 2 months	rarely	every week	every 2 weeks	every month	every 2 months	rarely	2017-01-02	2017-03-05	2017-06-10	2017-11-15	15	Never	Occasionally (1-6 times per year)	Regularly (>6 times per year)	an NHS hospital	a private hospital	at an industry product demonstration	Option A.	Option B.	Option A.	Option B.	Option A	Option B	Option A.	Option B.
2015-07-05 00:24:37	2015-07-05 00:29:16	Gynaecologist					Female	Consultant							London		2017-05-10					every 2 weeks						every month			2017-01-02					Never			an NHS hospital				Option B.		Option B.		Option B	Option A.
2015-04-12 14:44:17	2015-04-12 14:50:11	Gynaecologist				Male		Consultant							East of England		2017-05-10				every week								every 2 months		2017-01-02					Never					at an industry product demonstration		Option B.		Option B.	Option A		Option A.
2015-03-21 09:37:17	2015-03-21 09:43:08	Gynaecologist				Male		Consultant							Mid Trent				15-20		every week									rarely		2017-03-05					Occasionally (1-6 times per year)			a private hospital		Option A.		Option A.			Option B	Option A.
2015-03-20 14:41:44	2015-03-20 23:49:44	Gynaecologist				Male		Consultant							London			2017-10-15			every week						every 2 weeks					2017-03-05					Occasionally (1-6 times per year)			a private hospital			Option B.		Option B.		Option B	Option A.
2015-03-20 14:21:31	2015-03-20 14:36:57	Gynaecologist					Female			Specialist trainee (SHO) year 1-2					london	0-5							every month							rarely	2017-01-02							Regularly (>6 times per year)	an NHS hospital				Option B.	Option A.		Option A		Option A.
2015-03-20 10:27:45	2015-03-20 10:40:54	Gynaecologist					Female				Specialist trainee (Junior registrar) year 3-5				North East thames	0-5						every 2 weeks								rarely	2017-01-02							Regularly (>6 times per year)	an NHS hospital				Option B.	Option A.			Option B	Option A.
2015-03-19 16:47:29	2015-03-19 17:24:20	Gynaecologist					Female	Consultant							Eastern Deanery		2017-05-10				every week						every 2 weeks					2017-03-05						Regularly (>6 times per year)	an NHS hospital				Option B.		Option B.	Option A		Option A.
2015-03-19 10:56:24	2015-03-19 11:00:50	Gynaecologist				Male		Consultant							SOUTH EAST				15-20		every week						every 2 weeks					2017-03-05				Never					at an industry product demonstration		Option B.		Option B.	Option A		Option A.
2015-03-18 17:43:07	2015-03-18 17:51:46	Gynaecologist					Female						other	Post CCT Senior Clinical Fellow	Northwest London			2017-10-15			every week									rarely	2017-01-02						Occasionally (1-6 times per year)		an NHS hospital				Option B.	Option A.		Option A		Option A.
2015-03-18 16:34:39	2015-03-18 16:40:50	Gynaecologist					Female						other	Laparoscopic surgical assistant	Cardiff		2017-05-10				every week					every week							2017-06-10					Regularly (>6 times per year)		a private hospital			Option B.	Option A.		Option A		Option A.
2015-03-18 09:27:56	2015-03-18 09:32:16	Gynaecologist					Female	Consultant							Surrey			2017-10-15			every week							every month				2017-03-05				Never					at an industry product demonstration		Option B.		Option B.	Option A		Option A.
2015-03-18 08:01:30	2015-03-18 08:03:18	Gynaecologist					Female					Specialist trainee (Senior registrar) year 6+			North west		2017-05-10				every week							every month				2017-03-05					Occasionally (1-6 times per year)		an NHS hospital				Option B.		Option B.		Option B		Option B.
2015-03-18 06:05:34	2015-03-18 06:09:50	Gynaecologist					Female						other		East of England	0-5					every week									rarely	2017-01-02					Never				a private hospital			Option B.		Option B.		Option B	Option A.
2015-03-17 19:39:50	2015-03-17 19:44:15	Gynaecologist					Female	Consultant							yorkshire		2017-05-10					every 2 weeks								rarely	2017-01-02					Never					at an industry product demonstration		Option B.		Option B.	Option A		Option A.
2015-03-17 17:44:15	2015-03-17 17:47:57	Gynaecologist					Female	Consultant							North east	0-5					every week					every week							2017-06-10			Never					at an industry product demonstration		Option B.		Option B.	Option A			Option B.
2015-03-17 16:01:56	2015-03-17 16:06:08	Gynaecologist					Female						other	specialty doctor	west midlands		2017-05-10						every month							rarely	2017-01-02					Never					at an industry product demonstration		Option B.		Option B.	Option A		Option A.
2015-03-17 15:43:12	2015-03-17 15:53:02	Gynaecologist				Male		Consultant							Essex					20	every week					every week							2017-06-10				Occasionally (1-6 times per year)		an NHS hospital				Option B.	Option A.			Option B	Option A.
2015-03-17 15:33:38	2015-03-17 15:38:11	Gynaecologist				Male		Consultant							North West			2017-10-15			every week					every week							2017-06-10				Occasionally (1-6 times per year)		an NHS hospital				Option B.		Option B.		Option B	Option A.
2015-03-17 14:00:18	2015-03-17 15:11:54	Gynaecologist				Male		Consultant							Cambridgeshire		2017-05-10					every 2 weeks						every month			2017-01-02					Never					at an industry product demonstration		Option B.		Option B.	Option A		Option A.
2015-03-17 14:50:46	2015-03-17 14:54:39	Gynaecologist				Male						Specialist trainee (Senior registrar) year 6+			South East Kent		2017-05-10					every 2 weeks							every 2 months					2017-11-15		Never				a private hospital			Option B.	Option A.		Option A		Option A.
2015-03-17 14:18:09	2015-03-17 14:19:59	Gynaecologist				Male						Specialist trainee (Senior registrar) year 6+				0-5							every month					every month			2017-01-02					Never			an NHS hospital			Option A.			Option B.	Option A			Option B.
2015-03-17 13:51:05	2015-03-17 13:53:37	Gynaecologist				Male		Consultant							South East					20	every week					every week							2017-06-10					Regularly (>6 times per year)	an NHS hospital				Option B.		Option B.	Option A		Option A.
2015-03-17 13:43:39	2015-03-17 13:51:52	Gynaecologist				Male		Consultant							SE					20	every week					every week								2017-11-15				Regularly (>6 times per year)	an NHS hospital				Option B.	Option A.		Option A		Option A.
2015-03-17 13:39:09	2015-03-17 13:44:23	Gynaecologist					Female		Associate specialist						London			2017-10-15							rarely					rarely	2017-01-02					Never					at an industry product demonstration		Option B.	Option A.		Option A		Option A.
2015-03-17 12:52:36	2015-03-17 12:56:08	Gynaecologist				Male		Consultant							mersey					20	every week					every week								2017-11-15		Never					at an industry product demonstration		Option B.		Option B.	Option A		Option A.
2015-03-10 16:40:57	2015-03-10 16:43:14	Gynaecologist				Male						Specialist trainee (Senior registrar) year 6+			london			2017-10-15			every week					every week							2017-06-10					Regularly (>6 times per year)	an NHS hospital				Option B.		Option B.		Option B		Option B.
2015-03-10 08:22:17	2015-03-10 08:25:55	Gynaecologist				Male						Specialist trainee (Senior registrar) year 6+			London/KSS		2017-05-10				every week							every month				2017-03-05					Occasionally (1-6 times per year)		an NHS hospital				Option B.		Option B.		Option B		Option B.
2015-03-04 12:50:37	2015-03-04 12:55:24	Gynaecologist					Female	Consultant							North West				15-20			every 2 weeks					every 2 weeks				2017-01-02					Never					at an industry product demonstration		Option B.		Option B.		Option B	Option A.
2015-02-28 12:55:26	2015-02-28 13:07:33	Gynaecologist				Male						Specialist trainee (Senior registrar) year 6+			Northern England		2017-05-10				every week					every week							2017-06-10				Occasionally (1-6 times per year)		an NHS hospital				Option B.	Option A.		Option A		Option A.
2015-02-25 10:08:46	2015-02-25 10:12:23	Gynaecologist				Male		Consultant							South West			2017-10-15			every week					every week						2017-03-05						Regularly (>6 times per year)	an NHS hospital				Option B.	Option A.		Option A		Option A.
2015-02-24 22:07:30	2015-02-24 22:12:51	Gynaecologist				Male		Consultant							SouthWest		2017-05-10				every week					every week					2017-01-02					Never					at an industry product demonstration		Option B.		Option B.	Option A		Option A.
2015-02-24 10:11:40	2015-02-24 10:25:45	Gynaecologist				Male							other	Post-CCT fellow	London		2017-05-10				every week							every month				2017-03-05					Occasionally (1-6 times per year)		an NHS hospital				Option B.	Option A.		Option A		Option A.
2015-02-24 07:38:04	2015-02-24 07:43:28	Gynaecologist					Female	Consultant							London		2017-05-10				every week							every month				2017-03-05					Occasionally (1-6 times per year)			a private hospital			Option B.		Option B.	Option A		Option A.
2015-02-23 02:24:23	2015-02-23 02:36:59	Gynaecologist				Male						Specialist trainee (Senior registrar) year 6+		LAT	West of Scotland	0-5						every 2 weeks								rarely	2017-01-02					Never			an NHS hospital			Option A.		Option A.		Option A			Option B.
2015-02-22 12:49:52	2015-02-22 12:53:52	Gynaecologist				Male		Consultant							SE					20	every week							every month					2017-06-10				Occasionally (1-6 times per year)		an NHS hospital				Option B.	Option A.		Option A		Option A.
2015-02-21 20:40:57	2015-02-21 20:46:44	Gynaecologist				Male		Consultant							London				15-20		every week					every week									15			Regularly (>6 times per year)	an NHS hospital				Option B.		Option B.	Option A		Option A.
2015-02-21 18:37:42	2015-02-21 18:44:40	Gynaecologist				Male		Consultant							West Midlands				15-20		every week					every week						2017-03-05						Regularly (>6 times per year)		a private hospital			Option B.		Option B.	Option A		Option A.
2015-02-19 10:55:05	2015-02-19 10:59:19	Gynaecologist				Male		Consultant							london			2017-10-15			every week					every week									15			Regularly (>6 times per year)	an NHS hospital				Option B.		Option B.	Option A		Option A.
2015-02-19 08:08:27	2015-02-19 08:11:26	Gynaecologist				Male		Consultant							WEST MIDLANDS					20	every week						every 2 weeks					2017-03-05					Occasionally (1-6 times per year)		an NHS hospital				Option B.		Option B.	Option A		Option A.
2015-02-18 23:50:55	2015-02-18 23:55:40	Gynaecologist				Male		Consultant							N.Ireland				15-20		every week					every week							2017-06-10			Never					at an industry product demonstration		Option B.		Option B.	Option A		Option A.
2015-02-18 19:23:43	2015-02-18 19:27:06	Gynaecologist					Female	Consultant							scotland		2017-05-10				every week					every week							2017-06-10			Never			an NHS hospital				Option B.		Option B.	Option A		Option A.
2015-02-18 17:32:56	2015-02-18 17:37:41	Gynaecologist					Female	Consultant							yorkshire		2017-05-10					every 2 weeks						every month			2017-01-02					Never			an NHS hospital				Option B.		Option B.	Option A		Option A.
2015-02-18 14:24:37	2015-02-18 14:30:31	Gynaecologist				Male						Specialist trainee (Senior registrar) year 6+			north western	0-5					every week							every month			2017-01-02					Never					at an industry product demonstration		Option B.		Option B.	Option A		Option A.
2015-02-18 13:35:18	2015-02-18 13:44:43	Gynaecologist				Male		Consultant							Doha Qatar (Prev NE Thames)				15-20		every week					every week						2017-03-05				Never					at an industry product demonstration		Option B.		Option B.	Option A		Option A.
2015-02-18 13:29:11	2015-02-18 13:33:27	Gynaecologist				Male		Consultant							north west				15-20		every week						every 2 weeks					2017-03-05				Never			an NHS hospital				Option B.		Option B.	Option A		Option A.
2015-02-18 12:52:54	2015-02-18 12:57:16	Gynaecologist				Male						Specialist trainee (Senior registrar) year 6+			East midlands		2017-05-10					every 2 weeks						every month			2017-01-02					Never			an NHS hospital				Option B.		Option B.	Option A		Option A.
2015-02-17 22:59:50	2015-02-17 23:11:29	Gynaecologist					Female	Consultant							London		2017-05-10				every week									rarely		2017-03-05				Never					at an industry product demonstration		Option B.		Option B.	Option A		Option A.
2015-02-17 19:28:02	2015-02-17 19:31:58	Gynaecologist				Male		Consultant							South Western					20	every week						every 2 weeks					2017-03-05					Occasionally (1-6 times per year)		an NHS hospital				Option B.		Option B.	Option A		Option A.
2015-02-17 19:10:32	2015-02-17 19:13:23	Gynaecologist					Female	Consultant							nw				15-20			every 2 weeks						every month			2017-01-02						Occasionally (1-6 times per year)		an NHS hospital				Option B.		Option B.	Option A		Option A.
2015-02-17 17:27:13	2015-02-17 17:32:57	Gynaecologist				Male		Consultant							london				15-20		every week					every week									15		Occasionally (1-6 times per year)			a private hospital			Option B.		Option B.	Option A		Option A.
2015-02-17 16:39:45	2015-02-17 16:45:06	Gynaecologist					Female	Consultant							East - Luton		2017-05-10				every week					every week						2017-03-05				Never					at an industry product demonstration		Option B.	Option A.		Option A		Option A.
2015-02-17 16:14:02	2015-02-17 16:17:51	Gynaecologist				Male		Consultant							eastern					20	every week					every week						2017-03-05						Regularly (>6 times per year)	an NHS hospital				Option B.	Option A.			Option B	Option A.
2015-02-17 14:12:55	2015-02-17 14:16:34	Gynaecologist				Male		Consultant							north west				15-20		every week					every week							2017-06-10				Occasionally (1-6 times per year)		an NHS hospital				Option B.		Option B.		Option B		Option B.
2015-02-17 09:51:34	2015-02-17 11:35:42	Gynaecologist					Female					Specialist trainee (Senior registrar) year 6+			Northwest		2017-05-10				every week					every week						2017-03-05				Never					at an industry product demonstration		Option B.		Option B.	Option A		Option A.
2015-02-17 10:36:05	2015-02-17 10:42:53	Gynaecologist				Male		Consultant							isle of Man		2017-05-10				every week							every month				2017-03-05				Never					at an industry product demonstration		Option B.	Option A.		Option A		Option A.
2015-02-17 10:10:37	2015-02-17 10:12:51	Gynaecologist				Male		Consultant							London					20	every week					every week									15			Regularly (>6 times per year)	an NHS hospital				Option B.		Option B.		Option B		Option B.
2015-02-17 09:42:47	2015-02-17 09:50:32	Gynaecologist					Female	Consultant							wales					20	every week					every week							2017-06-10			Never					at an industry product demonstration		Option B.		Option B.	Option A		Option A.
2015-02-17 08:58:56	2015-02-17 09:00:28	Gynaecologist				Male		Consultant							london					20	every week								every 2 months		2017-01-02					Never					at an industry product demonstration		Option B.		Option B.		Option B		Option B.
2015-02-17 07:57:41	2015-02-17 08:03:27	Gynaecologist				Male		Consultant							West Midlands		2017-05-10				every week						every 2 weeks				2017-01-02						Occasionally (1-6 times per year)		an NHS hospital				Option B.		Option B.	Option A		Option A.
2015-02-17 05:13:43	2015-02-17 05:19:16	Gynaecologist				Male		Consultant							Northwest	0-5					every week									rarely	2017-01-02					Never					at an industry product demonstration		Option B.	Option A.			Option B	Option A.
2015-02-17 00:06:21	2015-02-17 00:16:35	Gynaecologist					Female					Specialist trainee (Senior registrar) year 6+			South West	0-5						every 2 weeks							every 2 months		2017-01-02						Occasionally (1-6 times per year)		an NHS hospital				Option B.	Option A.		Option A		Option A.
2015-02-16 23:04:14	2015-02-16 23:09:47	Gynaecologist					Female	Consultant							North west / Merseyside	0-5					every week									rarely		2017-03-05				Never					at an industry product demonstration		Option B.		Option B.		Option B	Option A.
2015-02-16 22:47:06	2015-02-16 22:57:42	Gynaecologist				Male		Consultant							Northern Ireland			2017-10-15			every week					every week						2017-03-05				Never				a private hospital			Option B.		Option B.		Option B	Option A.
2015-02-16 22:21:47	2015-02-16 22:27:21	Gynaecologist				Male		Consultant							West Midlands				15-20		every week							every month				2017-03-05				Never					at an industry product demonstration		Option B.	Option A.		Option A		Option A.
2015-02-16 21:52:17	2015-02-16 21:57:43	Gynaecologist					Female				Specialist trainee (Junior registrar) year 3-5				Wales	0-5							every month							rarely	2017-01-02						Occasionally (1-6 times per year)		an NHS hospital			Option A.		Option A.		Option A		Option A.
2015-02-16 21:50:45	2015-02-16 21:56:52	Gynaecologist					Female	Consultant							Wessex			2017-10-15			every week						every 2 weeks						2017-06-10			Never					at an industry product demonstration		Option B.	Option A.		Option A		Option A.
2015-02-16 21:51:01	2015-02-16 21:53:32	Gynaecologist				Male		Consultant							Peninsula				15-20			every 2 weeks								rarely	2017-01-02						Occasionally (1-6 times per year)		an NHS hospital				Option B.		Option B.	Option A		Option A.
2015-02-16 21:37:24	2015-02-16 21:42:50	Gynaecologist				Male		Consultant							South West					20	every week					every week						2017-03-05						Regularly (>6 times per year)		a private hospital			Option B.	Option A.		Option A		Option A.
2015-02-16 21:22:05	2015-02-16 21:29:02	Gynaecologist				Male		Consultant							cyprus		2017-05-10				every week						every 2 weeks						2017-06-10					Regularly (>6 times per year)	an NHS hospital				Option B.		Option B.	Option A		Option A.
2015-02-16 20:51:51	2015-02-16 21:07:38	Gynaecologist				Male		Consultant							London					20		every 2 weeks					every 2 weeks				2017-01-02						Occasionally (1-6 times per year)			a private hospital		Option A.			Option B.		Option B		Option B.
2015-02-16 20:38:30	2015-02-16 20:59:47	Gynaecologist				Male		Consultant							North west		2017-05-10				every week						every 2 weeks						2017-06-10				Occasionally (1-6 times per year)		an NHS hospital				Option B.		Option B.		Option B		Option B.
2015-02-16 20:40:24	2015-02-16 20:49:30	Gynaecologist				Male						Specialist trainee (Senior registrar) year 6+			KSS			2017-10-15			every week						every 2 weeks				2017-01-02						Occasionally (1-6 times per year)		an NHS hospital				Option B.		Option B.	Option A		Option A.
2015-02-16 20:41:51	2015-02-16 20:48:32	Gynaecologist				Male					Specialist trainee (Junior registrar) year 3-5				Thames Valley		2017-05-10				every week									rarely		2017-03-05						Regularly (>6 times per year)	an NHS hospital				Option B.		Option B.	Option A		Option A.
2015-02-16 20:41:11	2015-02-16 20:46:22	Gynaecologist				Male		Consultant							East of England					20	every week						every 2 weeks					2017-03-05						Regularly (>6 times per year)	an NHS hospital				Option B.		Option B.	Option A		Option A.
2015-02-16 20:34:46	2015-02-16 20:38:35	Gynaecologist				Male		Consultant							Yorkshire					20	every week					every week							2017-06-10				Occasionally (1-6 times per year)		an NHS hospital				Option B.		Option B.	Option A		Option A.
2015-02-16 20:27:52	2015-02-16 20:36:49	Gynaecologist					Female	Consultant							London				15-20		every week							every month				2017-03-05				Never					at an industry product demonstration		Option B.	Option A.		Option A		Option A.
2015-02-16 20:26:15	2015-02-16 20:27:47	Gynaecologist					Female	Consultant							Southwest		2017-05-10				every week					every week							2017-06-10				Occasionally (1-6 times per year)		an NHS hospital				Option B.		Option B.		Option B		Option B.
2015-02-16 20:05:26	2015-02-16 20:08:34	Gynaecologist				Male		Consultant							London			2017-10-15			every week							every month				2017-03-05					Occasionally (1-6 times per year)		an NHS hospital				Option B.		Option B.	Option A		Option A.
2015-02-16 19:49:32	2015-02-16 19:53:04	Gynaecologist					Female					Specialist trainee (Senior registrar) year 6+			Yorkshire		2017-05-10				every week						every 2 weeks					2017-03-05					Occasionally (1-6 times per year)		an NHS hospital				Option B.		Option B.	Option A		Option A.
2015-02-16 19:48:12	2015-02-16 19:57:09	Gynaecologist					Female	Consultant							Ireland		2017-05-10				every week					every week							2017-06-10			Never				a private hospital			Option B.		Option B.		Option B		Option B.
2015-02-16 19:40:50	2015-02-16 19:45:24	Gynaecologist					Female	Consultant							London			2017-10-15				every 2 weeks								rarely	2017-01-02						Occasionally (1-6 times per year)		an NHS hospital				Option B.	Option A.		Option A			Option B.
2015-02-16 19:36:46	2015-02-16 19:39:37	Gynaecologist					Female	Consultant							east of england	0-5						every 2 weeks								rarely	2017-01-02					Never					at an industry product demonstration		Option B.		Option B.	Option A			Option B.
2015-02-16 19:29:47	2015-02-16 19:32:40	Gynaecologist				Male						Specialist trainee (Senior registrar) year 6+			London			2017-10-15			every week					every week								2017-11-15				Regularly (>6 times per year)	an NHS hospital				Option B.		Option B.		Option B		Option B.
2015-02-16 19:20:51	2015-02-16 19:25:24	Gynaecologist				Male		Consultant							Eastern				15-20		every week					every week								2017-11-15				Regularly (>6 times per year)		a private hospital			Option B.		Option B.	Option A		Option A.
2015-02-16 19:00:24	2015-02-16 19:06:19	Gynaecologist				Male		Consultant							KSS				15-20			every 2 weeks								rarely	2017-01-02					Never					at an industry product demonstration		Option B.		Option B.	Option A		Option A.
2015-02-16 18:52:21	2015-02-16 18:58:35	Gynaecologist				Male		Consultant							Southeast					20	every week					every week									15			Regularly (>6 times per year)		a private hospital			Option B.	Option A.			Option B	Option A.
2015-02-16 18:46:29	2015-02-16 18:51:56	Gynaecologist					Female					Specialist trainee (Senior registrar) year 6+			Scotland	0-5						every 2 weeks							every 2 months		2017-01-02						Occasionally (1-6 times per year)		an NHS hospital				Option B.		Option B.	Option A			Option B.
2015-02-16 18:22:07	2015-02-16 18:27:13	Gynaecologist				Male		Consultant							South east					20	every week						every 2 weeks				2017-01-02					Never					at an industry product demonstration		Option B.		Option B.	Option A		Option A.
2015-02-16 18:22:19	2015-02-16 18:26:33	Gynaecologist				Male		Consultant							Cheshire and Merseyside					20	every week					every week							2017-06-10			Never					at an industry product demonstration		Option B.		Option B.	Option A		Option A.
2015-02-16 18:09:43	2015-02-16 18:15:31	Gynaecologist				Male		Consultant							northern				15-20		every week					every week							2017-06-10				Occasionally (1-6 times per year)		an NHS hospital				Option B.		Option B.	Option A		Option A.
2015-02-16 18:12:01	2015-02-16 18:14:11	Gynaecologist				Male					Specialist trainee (Junior registrar) year 3-5				South London		2017-05-10				every week							every month				2017-03-05				Never			an NHS hospital				Option B.		Option B.	Option A			Option B.
2015-02-16 18:06:46	2015-02-16 18:10:16	Gynaecologist					Female	Consultant							Southwest					20	every week					every week								2017-11-15				Regularly (>6 times per year)		a private hospital			Option B.	Option A.		Option A		Option A.
2015-02-16 17:51:05	2015-02-16 17:54:19	Gynaecologist				Male		Consultant							southwest				15-20		every week					every week								2017-11-15		Never					at an industry product demonstration		Option B.		Option B.		Option B		Option B.
2015-02-16 17:49:40	2015-02-16 17:53:30	Gynaecologist				Male						Specialist trainee (Senior registrar) year 6+			Wessex		2017-05-10				every week						every 2 weeks					2017-03-05					Occasionally (1-6 times per year)		an NHS hospital				Option B.		Option B.	Option A		Option A.
2015-02-16 17:45:29	2015-02-16 17:48:04	Gynaecologist				Male						Specialist trainee (Senior registrar) year 6+			Sw		2017-05-10						every month					every month			2017-01-02						Occasionally (1-6 times per year)		an NHS hospital				Option B.		Option B.	Option A		Option A.
2015-02-16 17:39:30	2015-02-16 17:45:08	Gynaecologist					Female				Specialist trainee (Junior registrar) year 3-5				Surrey	0-5					every week						every 2 weeks					2017-03-05				Never			an NHS hospital				Option B.		Option B.	Option A		Option A.
2015-02-16 17:41:28	2015-02-16 17:45:03	Gynaecologist				Male		Consultant							South West					20					rarely					rarely	2017-01-02					Never					at an industry product demonstration		Option B.		Option B.	Option A		Option A.
2015-02-03 15:14:36	2015-02-03 15:21:32	Gynaecologist				Male		Consultant							South west					20	every week					every week								2017-11-15				Regularly (>6 times per year)	an NHS hospital				Option B.		Option B.	Option A		Option A.
2015-02-03 09:40:02	2015-02-03 09:58:20	Gynaecologist					Female	Consultant							Reproductive medicine and surgery		2017-05-10					every 2 weeks								rarely			2017-06-10					Regularly (>6 times per year)	an NHS hospital				Option B.		Option B.	Option A			Option B.
2015-02-03 09:40:02	2015-02-03 09:48:26	Gynaecologist				Male		Consultant							mersey			2017-10-15			every week					every week									15		Occasionally (1-6 times per year)			a private hospital		Option A.		Option A.		Option A		Option A.
2015-02-03 09:36:20	2015-02-03 09:38:22	Gynaecologist					Female	Consultant							London					20					rarely					rarely	2017-01-02						Occasionally (1-6 times per year)		an NHS hospital				Option B.		Option B.		Option B	Option A.
2015-01-28 13:39:31	2015-01-28 13:47:05	Gynaecologist				Male							other	Subspecialty trainee	North East London		2017-05-10					every 2 weeks					every 2 weeks					2017-03-05						Regularly (>6 times per year)	an NHS hospital			Option A.			Option B.	Option A		Option A.
2015-01-27 09:50:46	2015-01-27 09:56:01	Gynaecologist				Male							other	Academic Clinical Lecturer	London		2017-05-10				every week							every month					2017-06-10					Regularly (>6 times per year)	an NHS hospital				Option B.		Option B.	Option A		Option A.
2015-05-18 10:41:09	2015-05-18 10:46:12	General surgeon				Male		Consultant							South Wet				15-20		every week					every week								2017-11-15				Regularly (>6 times per year)	an NHS hospital				Option B.		Option B.	Option A		Option A.
2015-05-12 16:35:37	2015-05-12 16:42:40	General surgeon				Male		Consultant							Scotland			2017-10-15			every week					every week							2017-06-10				Occasionally (1-6 times per year)		an NHS hospital				Option B.		Option B.	Option A		Option A.
2015-05-11 18:39:08	2015-05-11 18:47:30	General surgeon				Male		Consultant							SouthEast				15-20		every week					every week									15			Regularly (>6 times per year)		a private hospital			Option B.		Option B.	Option A		Option A.
2015-05-11 13:53:27	2015-05-11 13:56:10	General surgeon				Male		Consultant							North East				15-20		every week					every week							2017-06-10					Regularly (>6 times per year)	an NHS hospital				Option B.		Option B.		Option B		Option B.
2015-05-11 09:05:51	2015-05-11 09:20:17	General surgeon				Male						Specialist trainee (Senior registrar) year 6+			East of England		2017-05-10				every week					every week							2017-06-10				Occasionally (1-6 times per year)			a private hospital			Option B.		Option B.		Option B		Option B.
2015-05-11 07:29:14	2015-05-11 07:34:30	General surgeon					Female						other	Nursing Sister	South East			2017-10-15			every week					every week									15			Regularly (>6 times per year)	an NHS hospital				Option B.		Option B.	Option A		Option A.
2015-05-10 18:57:57	2015-05-10 19:02:41	General surgeon				Male		Consultant							South West				15-20		every week					every week							2017-06-10				Occasionally (1-6 times per year)		an NHS hospital				Option B.		Option B.	Option A		Option A.
2015-05-10 16:24:53	2015-05-10 16:28:39	General surgeon				Male		Consultant							North West			2017-10-15			every week									rarely		2017-03-05				Never					at an industry product demonstration		Option B.		Option B.	Option A		Option A.
2015-05-10 11:18:39	2015-05-10 11:25:03	General surgeon				Male		Consultant							Colchester Essex	0-5					every week					every week									15			Regularly (>6 times per year)	an NHS hospital				Option B.		Option B.	Option A		Option A.
2015-05-10 09:28:29	2015-05-10 09:39:45	General surgeon				Male				Specialist trainee (SHO) year 1-2					Thames Valley	0-5						every 2 weeks								rarely		2017-03-05						Regularly (>6 times per year)	an NHS hospital				Option B.		Option B.	Option A		Option A.
2015-05-09 09:07:09	2015-05-09 09:10:29	General surgeon				Male		Consultant							south west			2017-10-15			every week					every week							2017-06-10					Regularly (>6 times per year)	an NHS hospital			Option A.			Option B.	Option A		Option A.
2015-05-08 21:30:47	2015-05-08 21:36:52	General surgeon				Male		Consultant							East Midlands					20	every week					every week								2017-11-15				Regularly (>6 times per year)	an NHS hospital				Option B.		Option B.	Option A		Option A.
2015-05-08 18:59:53	2015-05-08 19:03:43	General surgeon				Male		Consultant										2017-10-15			every week					every week							2017-06-10					Regularly (>6 times per year)	an NHS hospital				Option B.		Option B.	Option A		Option A.
2015-05-08 18:48:55	2015-05-08 18:52:25	General surgeon				Male		Consultant							London	0-5					every week					every week						2017-03-05					Occasionally (1-6 times per year)			a private hospital			Option B.	Option A.		Option A		Option A.
2015-05-08 15:43:03	2015-05-08 15:50:31	General surgeon				Male		Consultant							East Anglia			2017-10-15			every week						every 2 weeks							2017-11-15				Regularly (>6 times per year)	an NHS hospital				Option B.	Option A.		Option A		Option A.
2015-05-08 14:34:07	2015-05-08 14:36:30	General surgeon				Male		Consultant							Wessex				15-20		every week					every week							2017-06-10				Occasionally (1-6 times per year)		an NHS hospital				Option B.		Option B.	Option A		Option A.
2015-05-08 14:17:06	2015-05-08 14:21:43	General surgeon					Female						other	SCP	Essex					20	every week					every week								2017-11-15				Regularly (>6 times per year)	an NHS hospital				Option B.		Option B.		Option B	Option A.
2015-05-08 12:00:31	2015-05-08 12:03:46	General surgeon				Male					Specialist trainee (Junior registrar) year 3-5				London		2017-05-10				every week						every 2 weeks						2017-06-10				Occasionally (1-6 times per year)		an NHS hospital				Option B.		Option B.	Option A		Option A.
2015-05-06 08:27:25	2015-05-06 08:31:03	General surgeon				Male		Consultant							South West					20	every week					every week								2017-11-15			Occasionally (1-6 times per year)				at an industry product demonstration		Option B.	Option A.		Option A		Option A.
2015-04-21 12:11:36	2015-04-21 12:17:53	General surgeon				Male		Consultant							SE Thames					20	every week					every week								2017-11-15				Regularly (>6 times per year)	an NHS hospital				Option B.		Option B.	Option A		Option A.
2015-04-18 17:13:03	2015-04-18 17:19:00	General surgeon				Male		Consultant							South East coast				15-20		every week					every week							2017-06-10					Regularly (>6 times per year)		a private hospital			Option B.		Option B.	Option A		Option A.
2015-04-17 19:12:37	2015-04-17 19:19:03	General surgeon				Male		Consultant							Northern		2017-05-10				every week					every week							2017-06-10			Never					at an industry product demonstration		Option B.	Option A.		Option A		Option A.
2015-04-15 21:02:36	2015-04-15 21:08:24	General surgeon				Male			Associate specialist						west midlands		2017-05-10				every week					every week									15		Occasionally (1-6 times per year)		an NHS hospital				Option B.		Option B.	Option A		Option A.
2015-04-14 09:49:57	2015-04-14 09:55:55	General surgeon				Male		Consultant							East Midlands			2017-10-15			every week							every month				2017-03-05				Never					at an industry product demonstration		Option B.		Option B.	Option A		Option A.
2015-04-13 21:11:07	2015-04-13 21:16:43	General surgeon				Male		Consultant							South east			2017-10-15			every week						every 2 weeks						2017-06-10					Regularly (>6 times per year)		a private hospital			Option B.		Option B.		Option B	Option A.
2015-04-13 21:11:07	2015-04-13 21:16:03	General surgeon				Male		Consultant							South east			2017-10-15			every week						every 2 weeks						2017-06-10					Regularly (>6 times per year)		a private hospital			Option B.		Option B.		Option B	Option A.
2015-04-13 08:03:55	2015-04-13 08:08:20	General surgeon				Male		Consultant							east midlands					20	every week					every week								2017-11-15		Never			an NHS hospital				Option B.		Option B.	Option A		Option A.
2015-04-12 20:23:55	2015-04-12 20:30:56	General surgeon				Male		Consultant							West Midlands			2017-10-15			every week					every week							2017-06-10			Never			an NHS hospital				Option B.		Option B.	Option A		Option A.
2015-04-12 17:27:18	2015-04-12 17:31:52	General surgeon				Male		Consultant											15-20		every week					every week						2017-03-05						Regularly (>6 times per year)	an NHS hospital				Option B.		Option B.	Option A		Option A.
2015-04-11 00:28:14	2015-04-11 00:33:08	General surgeon					Female				Specialist trainee (Junior registrar) year 3-5				Mersey	0-5					every week							every month				2017-03-05					Occasionally (1-6 times per year)		an NHS hospital				Option B.	Option A.		Option A		Option A.
2015-04-10 20:48:01	2015-04-10 20:52:36	General surgeon				Male		Consultant							Wales					20	every week						every 2 weeks					2017-03-05						Regularly (>6 times per year)	an NHS hospital				Option B.		Option B.		Option B		Option B.
2015-04-10 19:09:06	2015-04-10 19:13:49	General surgeon					Female			Specialist trainee (SHO) year 1-2					London	0-5					every week									rarely	2017-01-02					Never					at an industry product demonstration		Option B.	Option A.		Option A		Option A.
2015-04-10 10:25:37	2015-04-10 10:31:04	General surgeon				Male		Consultant							yorkshire					20	every week					every week							2017-06-10					Regularly (>6 times per year)	an NHS hospital				Option B.		Option B.	Option A		Option A.
2015-04-09 20:16:20	2015-04-09 20:21:05	General surgeon				Male		Consultant							North East					20	every week					every week							2017-06-10				Occasionally (1-6 times per year)		an NHS hospital				Option B.	Option A.		Option A		Option A.
2015-04-09 18:06:03	2015-04-09 18:08:43	General surgeon				Male						Specialist trainee (Senior registrar) year 6+			West Midlands		2017-05-10				every week					every week							2017-06-10				Occasionally (1-6 times per year)		an NHS hospital				Option B.		Option B.	Option A		Option A.
2015-04-09 13:46:35	2015-04-09 13:53:26	General surgeon				Male		Consultant							Eastern					20	every week									rarely		2017-03-05					Occasionally (1-6 times per year)			a private hospital			Option B.		Option B.		Option B		Option B.
2015-04-09 13:09:16	2015-04-09 13:15:28	General surgeon				Male		Consultant							North East England					20	every week					every week							2017-06-10					Regularly (>6 times per year)	an NHS hospital				Option B.		Option B.	Option A		Option A.
2015-04-09 11:41:43	2015-04-09 11:46:42	General surgeon				Male		Consultant							South West					20	every week					every week							2017-06-10				Occasionally (1-6 times per year)				at an industry product demonstration		Option B.	Option A.		Option A		Option A.
2015-04-09 08:15:54	2015-04-09 08:26:41	General surgeon				Male		Consultant							North East Thames				15-20		every week					every week									15			Regularly (>6 times per year)		a private hospital			Option B.	Option A.		Option A		Option A.
2015-04-09 07:40:21	2015-04-09 07:43:09	General surgeon				Male		Consultant							London and Northern Ireland					20	every week					every week						2017-03-05						Regularly (>6 times per year)	an NHS hospital				Option B.		Option B.	Option A		Option A.
2015-04-09 07:19:21	2015-04-09 07:29:44	General surgeon				Male		Consultant							West Midlands					20	every week						every 2 weeks						2017-06-10			Never				a private hospital			Option B.		Option B.	Option A		Option A.
2015-04-08 22:27:42	2015-04-08 22:48:47	General surgeon				Male		Consultant							Yorkshire			2017-10-15			every week					every week							2017-06-10				Occasionally (1-6 times per year)			a private hospital			Option B.		Option B.	Option A		Option A.
2015-04-08 22:25:51	2015-04-08 22:32:09	General surgeon				Male		Consultant							Mid trent		2017-05-10				every week					every week								2017-11-15				Regularly (>6 times per year)	an NHS hospital				Option B.		Option B.	Option A		Option A.
2015-04-08 21:43:41	2015-04-08 21:48:27	General surgeon					Female						other	Nurse	General/ laparoscopic		2017-05-10				every week						every 2 weeks				2017-01-02						Occasionally (1-6 times per year)		an NHS hospital				Option B.		Option B.	Option A		Option A.
2015-04-08 20:59:01	2015-04-08 21:04:03	General surgeon				Male		Consultant							Eastern					20	every week					every week							2017-06-10					Regularly (>6 times per year)	an NHS hospital				Option B.		Option B.	Option A		Option A.
2015-04-08 20:33:16	2015-04-08 20:44:08	General surgeon				Male		Consultant							South west	0-5					every week					every week						2017-03-05					Occasionally (1-6 times per year)			a private hospital			Option B.		Option B.	Option A		Option A.
2015-04-08 20:07:53	2015-04-08 20:10:06	General surgeon				Male		Consultant							Iraq			2017-10-15			every week					every week								2017-11-15			Occasionally (1-6 times per year)			a private hospital		Option A.		Option A.		Option A		Option A.
2015-04-08 19:19:45	2015-04-08 19:23:57	General surgeon				Male		Consultant							Scotland			2017-10-15				every 2 weeks					every 2 weeks				2017-01-02						Occasionally (1-6 times per year)			a private hospital			Option B.		Option B.	Option A		Option A.
2015-04-08 17:49:03	2015-04-08 17:55:47	General surgeon				Male		Consultant							Trent				15-20		every week						every 2 weeks						2017-06-10			Never					at an industry product demonstration		Option B.	Option A.		Option A		Option A.
2015-04-08 17:11:24	2015-04-08 17:16:48	General surgeon				Male		Consultant							ireland					20	every week					every week						2017-03-05				Never					at an industry product demonstration		Option B.		Option B.	Option A		Option A.
2015-04-08 17:10:55	2015-04-08 17:16:02	General surgeon					Female				Specialist trainee (Junior registrar) year 3-5				West of Scotland	0-5						every 2 weeks								rarely	2017-01-02					Never			an NHS hospital				Option B.		Option B.	Option A		Option A.
2015-04-08 16:44:34	2015-04-08 16:51:46	General surgeon				Male		Consultant							South Africa					20	every week						every 2 weeks					2017-03-05					Occasionally (1-6 times per year)			a private hospital			Option B.	Option A.		Option A		Option A.
2015-04-08 16:18:43	2015-04-08 16:22:35	General surgeon				Male		Consultant							ANGLIA					20	every week					every week									15			Regularly (>6 times per year)	an NHS hospital				Option B.		Option B.	Option A		Option A.
2015-04-08 15:20:45	2015-04-08 15:24:50	General surgeon				Male		Consultant							South Central					20	every week						every 2 weeks							2017-11-15				Regularly (>6 times per year)	an NHS hospital				Option B.		Option B.	Option A		Option A.
2015-04-08 14:02:25	2015-04-08 15:12:37	General surgeon				Male		Consultant							North East Linclonshire					20	every week					every week							2017-06-10			Never					at an industry product demonstration		Option B.		Option B.	Option A		Option A.
2015-04-08 14:08:17	2015-04-08 14:13:15	General surgeon					Female				Specialist trainee (Junior registrar) year 3-5				South west	0-5						every 2 weeks							every 2 months		2017-01-02							Regularly (>6 times per year)	an NHS hospital				Option B.		Option B.	Option A		Option A.
2015-04-08 13:51:31	2015-04-08 13:57:13	General surgeon				Male		Consultant							Central South coast					20	every week					every week								2017-11-15			Occasionally (1-6 times per year)		an NHS hospital				Option B.		Option B.		Option B	Option A.
2015-04-08 13:47:22	2015-04-08 13:51:35	General surgeon				Male		Consultant							South East England		2017-05-10				every week					every week						2017-03-05						Regularly (>6 times per year)	an NHS hospital				Option B.		Option B.	Option A		Option A.
2015-04-08 13:45:33	2015-04-08 13:49:04	General surgeon				Male		Consultant							Wales			2017-10-15			every week					every week						2017-03-05						Regularly (>6 times per year)	an NHS hospital				Option B.		Option B.	Option A		Option A.
2015-04-08 13:29:25	2015-04-08 13:41:14	General surgeon				Male		Consultant							Anglia					20	every week					every week									15		Occasionally (1-6 times per year)		an NHS hospital				Option B.	Option A.		Option A		Option A.
2015-04-08 13:27:02	2015-04-08 13:34:04	General surgeon				Male		Consultant												20	every week							every month					2017-06-10				Occasionally (1-6 times per year)			a private hospital			Option B.	Option A.		Option A		Option A.
2015-04-08 13:21:24	2015-04-08 13:24:58	General surgeon				Male		Consultant							Yorkshire					20	every week					every week									15		Occasionally (1-6 times per year)		an NHS hospital				Option B.	Option A.		Option A		Option A.
2015-04-08 13:06:28	2015-04-08 13:09:29	General surgeon				Male						Specialist trainee (Senior registrar) year 6+			Republic of Ireland		2017-05-10				every week					every week						2017-03-05				Never					at an industry product demonstration		Option B.		Option B.	Option A		Option A.
2015-04-08 13:03:38	2015-04-08 13:07:57	General surgeon				Male		Consultant							East Anglia					20	every week						every 2 weeks						2017-06-10					Regularly (>6 times per year)	an NHS hospital				Option B.	Option A.		Option A		Option A.
[truncated: 8 more columns]
